# Supplementary material for: Sex-specific differences in the relationship between the atherogenic index and hypertension in middle-aged and elderly Chinese
Source: Front Endocrinol (Lausanne). 2025 Jun 18;16:1574125. doi: 10.3389/fendo.2025.1574125 (PMC12213374; doi:10.3389/fendo.2025.1574125)
Supplement: Supplementary file 1 [file DataSheet1.zip]

Archive with 44 entries (43 files):
- 2011/
- __MACOSX/._2011
- 2011/child.zip
- __MACOSX/2011/._child.zip
- 2011/household_income.rar
- __MACOSX/2011/._household_income.rar
- 2011/exp_income_wealth.zip
- __MACOSX/2011/._exp_income_wealth.zip
- 2011/health_care_and_insurance.rar
- __MACOSX/2011/._health_care_and_insurance.rar
- 2011/family_transfer.rar
- __MACOSX/2011/._family_transfer.rar
- 2011/parent.zip
- __MACOSX/2011/._parent.zip
- 2011/hhmember.zip
- __MACOSX/2011/._hhmember.zip
- 2011/household_roster.rar
- __MACOSX/2011/._household_roster.rar
- 2011/community.rar
- __MACOSX/2011/._community.rar
- 2011/biomarkers.rar
- __MACOSX/2011/._biomarkers.rar
- 2011/household_and_community_questionnaire_data.rar
- __MACOSX/2011/._household_and_community_questionnaire_data.rar
- 2011/weight.rar
- __MACOSX/2011/._weight.rar
- 2011/interviewer_observation.rar
- __MACOSX/2011/._interviewer_observation.rar
- 2011/work_retirement_and_pension.rar
- __MACOSX/2011/._work_retirement_and_pension.rar
- 2011/Blood_20140429.zip
- __MACOSX/2011/._Blood_20140429.zip
- 2011/demographic_background.rar
- __MACOSX/2011/._demographic_background.rar
- 2011/PSU.zip
- __MACOSX/2011/._PSU.zip
- 2011/health_status_and_functioning.rar
- __MACOSX/2011/._health_status_and_functioning.rar
- 2011/family_information.rar
- __MACOSX/2011/._family_information.rar
- 2011/individual_income.rar
- __MACOSX/2011/._individual_income.rar
- 2011/housing_characteristics.rar
- __MACOSX/2011/._housing_characteristics.rar
