# Supplementary material for: Sex-specific differences in the relationship between the atherogenic index and hypertension in middle-aged and elderly Chinese
Source: Front Endocrinol (Lausanne). 2025 Jun 18;16:1574125. doi: 10.3389/fendo.2025.1574125 (PMC12213374; doi:10.3389/fendo.2025.1574125)
Supplement: Supplementary file 2 [file DataSheet2.zip]

Archive with 1 entries (1 files):
- Blood.dta
