# Supplementary material for: Sex-specific differences in the relationship between the atherogenic index and hypertension in middle-aged and elderly Chinese
Source: Front Endocrinol (Lausanne). 2025 Jun 18;16:1574125. doi: 10.3389/fendo.2025.1574125 (PMC12213374; doi:10.3389/fendo.2025.1574125)
Supplement: Supplementary file 3 [file DataSheet3.zip]

Archive with 34 entries (32 files):
- 2018/
- __MACOSX/._2018
- 2018/CHARLS2018r/
- __MACOSX/2018/._CHARLS2018r
- 2018/CHARLS2018r.zip
- __MACOSX/2018/._CHARLS2018r.zip
- 2018/CHARLS2018r/Cognition.dta
- __MACOSX/2018/CHARLS2018r/._Cognition.dta
- 2018/CHARLS2018r/Family_Transfer.dta
- __MACOSX/2018/CHARLS2018r/._Family_Transfer.dta
- 2018/CHARLS2018r/Health_Care_and_Insurance.dta
- __MACOSX/2018/CHARLS2018r/._Health_Care_and_Insurance.dta
- 2018/CHARLS2018r/Work_Retirement.dta
- __MACOSX/2018/CHARLS2018r/._Work_Retirement.dta
- 2018/CHARLS2018r/Weights.dta
- __MACOSX/2018/CHARLS2018r/._Weights.dta
- 2018/CHARLS2018r/Household_Income.dta
- __MACOSX/2018/CHARLS2018r/._Household_Income.dta
- 2018/CHARLS2018r/Individual_Income.dta
- __MACOSX/2018/CHARLS2018r/._Individual_Income.dta
- 2018/CHARLS2018r/Health_Status_and_Functioning.dta
- __MACOSX/2018/CHARLS2018r/._Health_Status_and_Functioning.dta
- 2018/CHARLS2018r/Housing.dta
- __MACOSX/2018/CHARLS2018r/._Housing.dta
- 2018/CHARLS2018r/Family_Information.dta
- __MACOSX/2018/CHARLS2018r/._Family_Information.dta
- 2018/CHARLS2018r/Demographic_Background.dta
- __MACOSX/2018/CHARLS2018r/._Demographic_Background.dta
- 2018/CHARLS2018r/Insider.dta
- __MACOSX/2018/CHARLS2018r/._Insider.dta
- 2018/CHARLS2018r/Pension.dta
- __MACOSX/2018/CHARLS2018r/._Pension.dta
- 2018/CHARLS2018r/Sample_Infor.dta
- __MACOSX/2018/CHARLS2018r/._Sample_Infor.dta
